# Supplementary material for: Electronic Band Structure and Surface States in Dirac Semimetal LaAgSb2
Source: Materials (Basel). 2022 Oct 14;15(20):7168. doi: 10.3390/ma15207168 (PMC9609572; doi:10.3390/ma15207168)
Supplement: Supplementary file 1 [file materials-15-07168-s001.zip]

Archive with 1 entries (1 files):
- materials-1943473-supplementary.pdf
